# Supplementary material for: Political Ideologies, Government Trust, and COVID-19 Vaccine Hesitancy in South Korea: A Cross-Sectional Survey
Source: Int J Environ Res Public Health. 2021 Oct 12;18(20):10655. doi: 10.3390/ijerph182010655 (PMC8536119; doi:10.3390/ijerph182010655)
Supplement: Supplementary file 1 [file ijerph-18-10655-s001.zip]

Archive with 2 entries (2 files):
- 211009_Supplementary_Material_S1.pdf
- 211009_Supplementary_Material_S2_questionnaire.pdf
